# Supplementary material for: Strain and Electromyography Dual-Mode Stretchable Sensor for Real-Time Monitoring of Joint Movement
Source: Micromachines (Basel). 2026 Jan 6;17(1):77. doi: 10.3390/mi17010077 (PMC12843643; doi:10.3390/mi17010077)
Supplement: Supplementary file 1 [file micromachines-17-00077-s001.zip]

Archive with 5 entries (5 files):
- micromachines-4047778-supplementary.pdf
- Video S1.mp4
- Video S2.mp4
- Video S3.mp4
- Video S4.mp4
